# Supplementary material for: Mutation analysis of the GSDME gene in a Chinese family with non-syndromic hearing loss
Source: PLoS One. 2022 Nov 9;17(11):e0276233. doi: 10.1371/journal.pone.0276233 (PMC9645625; doi:10.1371/journal.pone.0276233)
Supplement: S1 File — (XLSX) [file pone.0276233.s003.xlsx]

## Sheet: Sheet1
Available data was collected in families with reported non-syndromic deafness with GSDME mutation.
Groups	Age	250HZ	500HZ	1KHZ	2KHZ	4KHZ	8KHZ	Pubmed ID	Reference
Others	33	23	28	70	80	83	93	29266521	11
Others	28	23	40	75	83	88	88	29266521	11
Others	34	60	53	65	78	90	75	29266521	11
Others	51	43	53	73	115	120	120	29266521	11
Others	36	60	80	98	108	115	120	29849037	10
Others	12	43	53	55	50	53	65	29849037	10
Others	38	13	15	15	13	20	18	29849037	10
Others	15	40	43	58	58	53	60	14676472	17
Others	27	55	58	53	58	48	40	14676472	17
Others	31	8	5	13	15	63	70	14676472	17
Others	31	10	8	10	38	48	58	14676472	17
Others	33	18	43	58	73	78	78	14676472	17
Others	37	30	23	30	78	80	83	14676472	17
Others	37	20	18	68	103	93	98	14676472	17
Others	38	73	78	88	95	120	120	14676472	17
Others	40	58	63	65	58	55	55	14676472	17
Others	40	10	13	43	60	58	75	14676472	17
Others	48	50	55	63	70	101	120	14676472	17
Others	51	50	58	63	60	73	75	14676472	17
Others	54	45	43	58	73	85	120	14676472	17
Others	60	48	58	78	110	120	120	14676472	17
Others	63	63	78	88	93	110	120	14676472	17
Others	63	20	30	78	115	110	120	14676472	17
Others	67	30	50	65	80	118	115	14676472	17
Others	69	80	65	80	88	120	120	14676472	17
Others	30	50	55	63	70	83	95	33110423	8
Others	52	93	95	98	105	110	100	33110423	8
Others	22	38	58	65	60	60	65	17868390	40
Others	15	65	83	93	80	75	68	17868390	40
Others	49	20	20	20	65	73	85	17868390	40
Others	70	73	75	83	85	95	90	17868390	40
Others	55	85	95	108	108	110	110	26365971	13
Others	24	53	60	75	78	60	55	26365971	13
Others	70	75	80	85	85	100	100	24933359	39
Others	41	50	70	95	105	110	120	24933359	39
Others	43	85	90	105	120	120	120	24933359	39
Others	46	75	90	95	110	120	120	24933359	39
Others	49	55	60	80	85	85	95	24933359	39
Others	22	20	45	60	60	70	75	24933359	39
Others	14	15	15	30	30	50	45	24933359	39
Others	55	68	70	78	80	80	75	35640035	45
Others	48	43	53	73	70	70	63	35640035	45
Others	38	28	28	20	63	68	73	35640035	45
Others	27	35	33	28	38	58	70	35640035	45
delTTC	32	58	60	85	83	73	68	29266521	11
delTTC	39	10	43	68	93	103	95	29266521	11
delTTC	55	53	58	68	93	100	98	29266521	11
delTTC	59	38	23	50	80	88	110	29266521	11
delTTC	66	63	60	88	95	88	83	19911014	19
delTTC	60	80	78	105	110	110	100	19911014	19
delTTC	38	23	40	63	68	73	78	19911014	19
delTTC	34	63	70	103	115	120	100	19911014	19
delTTC	21	5	5	0	5	38	43	19911014	19
delTTC	21	15	13	13	18	35	43	19911014	19
delTTC	9	8	5	5	3	5	3	19911014	19
delTTC	7	8	10	8	5	8	20	19911014	19
delTTC	25	73	75	78	73	70	48	29849037	10
This Study	58	55	58	70	78	105	108
This Study	51	33	38	43	48	63	65
This Study	36	35	43	60	73	68	60
This Study	35	30	35	55	60	60	73
This Study	10	18	18	15	15	18	23
This Study	61	58	63	70	85	90	103
