# Supplementary material for: Mutation analysis of the GSDME gene in a Chinese family with non-syndromic hearing loss
Source: PLoS One. 2022 Nov 9;17(11):e0276233. doi: 10.1371/journal.pone.0276233 (PMC9645625; doi:10.1371/journal.pone.0276233)
Supplement: S3 File — (ZIP) [file pone.0276233.s005.zip]

Archive with 4 entries (3 files):
- S3_File/Gsea/
- S3_File/Gsea/gsea_report_for_K_1659660506975.html
- S3_File/Gsea/gsea_report_for_W_1659660506975.html
- S3_File/Gsea/index.html
